# Supplementary material for: Antioxidant Potential of Resveratrol as the Result of Radiation Exposition
Source: Antioxidants (Basel). 2022 Oct 24;11(11):2097. doi: 10.3390/antiox11112097 (PMC9686677; doi:10.3390/antiox11112097)
Supplement: Supplementary file 1 [file antioxidants-11-02097-s001.zip]

Archive with 1 entries (1 files):
- antioxidants-1933298-supplementary.pdf
